# Supplementary material for: An Evaluation of the Popularity of Australian Native Bee Taxa and State of Knowledge of Native Bee Taxonomy Among the Bee-Interested Public
Source: Insects. 2025 Nov 10;16(11):1149. doi: 10.3390/insects16111149 (PMC12653838; doi:10.3390/insects16111149)
Supplement: Supplementary file 1 [file insects-16-01149-s001.zip]

Archive with 1 entries (1 files):
- insects-3879811-supplementary.xlsx
