# Supplementary material for: An Evaluation of the Popularity of Australian Native Bee Taxa and State of Knowledge of Native Bee Taxonomy Among the Bee-Interested Public
Source: Insects. 2025 Nov 10;16(11):1149. doi: 10.3390/insects16111149 (PMC12653838; doi:10.3390/insects16111149)
Supplement: Supplementary file 1 [file insects-16-01149-s001.zip › insects-3879811-supplementary.xlsx]

## Sheet: Sheet1
Table S1. Tally of responses by native bee taxa in terms of providing an Australian bee ‘species’ by members joining the Facebook group ‘The Buzz on Wild Bees’ answering the question ‘What is your favourite Australian bee species?’. Note that when tallying responses for a given taxa, answers were two answers were provided were given a point each. Bold numbers refer to the total for each taxonomic…
Favourite Bee	Total		Response included
Amegilla cingulata	2		Yes
Amegilla	5		Yes
Amegilla (Asarapoda) bombiformis	1		Yes
Amegilla bombilis	1		Yes
Amegilla chlorocyanea	1		Yes
Austroloplebia australis	2		Yes
Amegilla bombiformis the Teddybear	1		Yes
Australian Stingless	2		Yes
AA	2		Yes
AA and BB and TH	1		Yes
BB and Tetragonula carbonaria	1		Yes
Blue and Black Striped Australian Pollinating	1		Yes
Blue Banded Bee	237		Yes
Blue Banded and Cuckoo	1		Yes
Blue Banded and Teddybear	3		Yes
Blue Banded and Amegilla sp.	1		Yes
Blue Banded and Carpenter	3		Yes
Blue Banded and Stingless	1		Yes
Blue Banded and Leaf Cutter	2		Yes
BBB	3		Yes
The blue one	6		Yes
Blue Bandit	3		Yes
Blue Striped	2		Yes
Blue Tail	2		Yes
Blue	1		Yes
Blue Masked	1		Yes
Bush Bees	2		Yes
Carbonaria	2		Yes
Carbonaria tetragonula	1		Yes
Carpenter	10		Yes
Great Carpenter	2		Yes
Green Carpenter	3		Yes
Metallic Green Carpenter	1		Yes
Yellow Carpenter	1		Yes
Yellow and Black Carpenter	1		Yes
Cingulata	1		Yes
Cloak and Dagger Cuckoo	1		Yes
Cone Waisted Cuckoo Bee	1		Yes
Cuckoo	1		Yes
Neon Cuckoo	2		Yes
Spotted Cuckoo	1		Yes
Dawsons Burrowing	1		Yes
Exoneura	1		Yes
Homalictus dotatus	1		Yes
Stingless Honey Bee	1		Yes
Leafcutter	10		Yes
Masked	1		Yes
Megachile aurifrons	1		Yes
Megachile	2		Yes
Melipona Stingless	1		Yes
Mini Megachile	1		Yes
Palaeorhiza reginarum	1		Yes
Reed Bees	1		Yes
Resin Bees	1		Yes
Stingless Hive Variety	1		Yes
Stingless and Leafcutter	1		Yes
Stingless	4		Yes
Stingless TC	1		Yes
Stingless Native	1		Yes
Small Black Stingless	1		Yes
Sugar Bag	6		Yes
Sugar Bees	1		Yes
Sweat Bees	1		Yes
TC	6		Yes
TH	1		Yes
TC and TH	1		Yes
Trigona	1		Yes
Tetragonula	7		Yes
Tetragonula hockingsi	8		Yes
Tetragonula carbonaria	7		Yes
Thyreus caeruleopunctatus	1		Yes
TC and Hocking	1		Yes
Teddy Bear	12		Yes
Thyreus cuckoo	1		Yes
Trigonid	1		Yes
The one with big forearms	1		Yes
New and Learning	50		No
Unsure	66		No
I don’t have one	7		No
Did not know there was more than one species	2		No
Andrena cineraria	1		No
Australian Native	1		No
Australian Honey Bee	1		No
All	17		No
A Calm One	1		No
Alive ones	1		No
Amarillo	1		No
Black	1		No
The Black bees that have no stripes	1		No
Little Black one	1		No
Burrowing	4		No
Bombus humilis	1		No
Belted Bumblebee	1		No
Bumblebee	2		No
European	1		No
Hornet	1		No
Honey Bee	4		No
Mason Bees	1		No
Native Bees	1		No
Northern Bees	1		No
TBC	1		No
The little small native one	1		No
The ones that pollinate my fruit	1		No
The ones living in my retaining wall	1		No
The one living in my plant	1		No
Thought this was a honey bee page	1		No
N/A	1		No
